# Supplementary material for: A new method for deep learning detection of defects in X-ray images of pressure vessel welds
Source: Sci Rep. 2024 Mar 15;14:6312. doi: 10.1038/s41598-024-56794-9 (PMC10943115; doi:10.1038/s41598-024-56794-9)
Supplement: Supplementary file 1 — Supplementary Information. [file 41598_2024_56794_MOESM1_ESM.zip]

Archive with 1,010 entries (1,003 files):
- Supplementary/
- Supplementary/.idea/
- Supplementary/.idea/.gitignore
- Supplementary/.idea/.name
- Supplementary/.idea/dcgan-keras-main.iml
- Supplementary/.idea/inspectionProfiles/
- Supplementary/.idea/inspectionProfiles/profiles_settings.xml
- Supplementary/.idea/misc.xml
- Supplementary/.idea/modules.xml
- Supplementary/.idea/workspace.xml
- Supplementary/attention.py
- Supplementary/datasets/
- Supplementary/datasets/1.png
- Supplementary/datasets/10.png
- Supplementary/datasets/100.png
- Supplementary/datasets/101.png
- Supplementary/datasets/102.png
- Supplementary/datasets/103.png
- Supplementary/datasets/104.png
- Supplementary/datasets/105.png
- Supplementary/datasets/106.png
- Supplementary/datasets/107.png
- Supplementary/datasets/108.png
- Supplementary/datasets/109.png
- Supplementary/datasets/11.png
- Supplementary/datasets/110.png
- Supplementary/datasets/111.png
- Supplementary/datasets/112.png
- Supplementary/datasets/113.png
- Supplementary/datasets/114.png
- Supplementary/datasets/115.png
- Supplementary/datasets/116.png
- Supplementary/datasets/117.png
- Supplementary/datasets/118.png
- Supplementary/datasets/119.png
- Supplementary/datasets/12.png
- Supplementary/datasets/120.png
- Supplementary/datasets/121.png
- Supplementary/datasets/122.png
- Supplementary/datasets/123.png
- Supplementary/datasets/124.png
- Supplementary/datasets/125.png
- Supplementary/datasets/126.png
- Supplementary/datasets/127.png
- Supplementary/datasets/128.png
- Supplementary/datasets/129.png
- Supplementary/datasets/13.png
- Supplementary/datasets/130.png
- Supplementary/datasets/131.png
- Supplementary/datasets/132.png
- Supplementary/datasets/133.png
- Supplementary/datasets/134.png
- Supplementary/datasets/135.png
- Supplementary/datasets/136.png
- Supplementary/datasets/137.png
- Supplementary/datasets/138.png
- Supplementary/datasets/139.png
- Supplementary/datasets/14.png
- Supplementary/datasets/140.png
- Supplementary/datasets/141.png
- Supplementary/datasets/142.png
- Supplementary/datasets/143.png
- Supplementary/datasets/144.png
- Supplementary/datasets/145.png
- Supplementary/datasets/146.png
- Supplementary/datasets/147.png
- Supplementary/datasets/148.png
- Supplementary/datasets/149.png
- Supplementary/datasets/15.png
- Supplementary/datasets/150.png
- Supplementary/datasets/151.png
- Supplementary/datasets/152.png
- Supplementary/datasets/153.png
- Supplementary/datasets/154.png
- Supplementary/datasets/155.png
- Supplementary/datasets/156.png
- Supplementary/datasets/157.png
- Supplementary/datasets/158.png
- Supplementary/datasets/159.png
- Supplementary/datasets/16.png
- Supplementary/datasets/160.png
- Supplementary/datasets/161.png
- Supplementary/datasets/162.png
- Supplementary/datasets/163.png
- Supplementary/datasets/164.png
- Supplementary/datasets/165.png
- Supplementary/datasets/166.png
- Supplementary/datasets/167.png
- Supplementary/datasets/168.png
- Supplementary/datasets/169.png
- Supplementary/datasets/17.png
- Supplementary/datasets/170.png
- Supplementary/datasets/171.png
- Supplementary/datasets/172.png
- Supplementary/datasets/173.png
- Supplementary/datasets/174.png
- Supplementary/datasets/175.png
- Supplementary/datasets/176.png
- Supplementary/datasets/177.png
- Supplementary/datasets/178.png
- Supplementary/datasets/179.png
- Supplementary/datasets/18.png
- Supplementary/datasets/180.png
- Supplementary/datasets/181.png
- Supplementary/datasets/182.png
- Supplementary/datasets/183.png
- Supplementary/datasets/184.png
- Supplementary/datasets/185.png
- Supplementary/datasets/186.png
- Supplementary/datasets/187.png
- Supplementary/datasets/188.png
- Supplementary/datasets/189.png
- Supplementary/datasets/19.png
- Supplementary/datasets/190.png
- Supplementary/datasets/191.png
- Supplementary/datasets/192.png
- Supplementary/datasets/193.png
- Supplementary/datasets/194.png
- Supplementary/datasets/195.png
- Supplementary/datasets/196.png
- Supplementary/datasets/197.png
- Supplementary/datasets/198.png
- Supplementary/datasets/199.png
- Supplementary/datasets/2.png
- Supplementary/datasets/20.png
- Supplementary/datasets/200.png
- Supplementary/datasets/201.png
- Supplementary/datasets/202.png
- Supplementary/datasets/203.png
- Supplementary/datasets/204.png
- Supplementary/datasets/205.png
- Supplementary/datasets/206.png
- Supplementary/datasets/207.png
- Supplementary/datasets/208.png
- Supplementary/datasets/209.png
- Supplementary/datasets/21.png
- Supplementary/datasets/210.png
- Supplementary/datasets/211.png
- Supplementary/datasets/212.png
- Supplementary/datasets/213.png
- Supplementary/datasets/214.png
- Supplementary/datasets/215.png
- Supplementary/datasets/216.png
- Supplementary/datasets/217.png
- Supplementary/datasets/218.png
- Supplementary/datasets/219.png
- Supplementary/datasets/22.png
- Supplementary/datasets/220.png
- Supplementary/datasets/221.png
- Supplementary/datasets/222.png
- Supplementary/datasets/223.png
- Supplementary/datasets/224.png
- Supplementary/datasets/225.png
- Supplementary/datasets/226.png
- Supplementary/datasets/227.png
- Supplementary/datasets/228.png
- Supplementary/datasets/229.png
- Supplementary/datasets/23.png
- Supplementary/datasets/230.png
- Supplementary/datasets/231.png
- Supplementary/datasets/232.png
- Supplementary/datasets/233.png
- Supplementary/datasets/234.png
- Supplementary/datasets/235.png
- Supplementary/datasets/236.png
- Supplementary/datasets/237.png
- Supplementary/datasets/238.png
- Supplementary/datasets/239.png
- Supplementary/datasets/24.png
- Supplementary/datasets/240.png
- Supplementary/datasets/241.png
- Supplementary/datasets/242.png
- Supplementary/datasets/243.png
- Supplementary/datasets/244.png
- Supplementary/datasets/245.png
- Supplementary/datasets/246.png
- Supplementary/datasets/247.png
- Supplementary/datasets/248.png
- Supplementary/datasets/249.png
- Supplementary/datasets/25.png
- Supplementary/datasets/250.png
- Supplementary/datasets/251.png
- Supplementary/datasets/252.png
- Supplementary/datasets/253.png
- Supplementary/datasets/254.png
- Supplementary/datasets/255.png
- Supplementary/datasets/256.png
- Supplementary/datasets/257.png
- Supplementary/datasets/258.png
- Supplementary/datasets/259.png
- Supplementary/datasets/26.png
- Supplementary/datasets/260.png
- Supplementary/datasets/261.png
- Supplementary/datasets/262.png
- Supplementary/datasets/263.png
- Supplementary/datasets/264.png
- Supplementary/datasets/265.png
- Supplementary/datasets/266.png
- Supplementary/datasets/267.png
- Supplementary/datasets/268.png
- Supplementary/datasets/269.png
- Supplementary/datasets/27.png
- Supplementary/datasets/270.png
- Supplementary/datasets/271.png
- Supplementary/datasets/272.png
- Supplementary/datasets/273.png
- Supplementary/datasets/274.png
- Supplementary/datasets/275.png
- Supplementary/datasets/276.png
- Supplementary/datasets/277.png
- Supplementary/datasets/278.png
- Supplementary/datasets/279.png
- Supplementary/datasets/28.png
- Supplementary/datasets/280.png
- Supplementary/datasets/281.png
- Supplementary/datasets/282.png
- Supplementary/datasets/283.png
- Supplementary/datasets/284.png
- Supplementary/datasets/285.png
- Supplementary/datasets/286.png
- Supplementary/datasets/287.png
- Supplementary/datasets/288.png
- Supplementary/datasets/289.png
- Supplementary/datasets/29.png
- Supplementary/datasets/290.png
- Supplementary/datasets/291.png
- Supplementary/datasets/292.png
- Supplementary/datasets/293.png
- Supplementary/datasets/294.png
- Supplementary/datasets/295.png
- Supplementary/datasets/296.png
- Supplementary/datasets/297.png
- Supplementary/datasets/298.png
- Supplementary/datasets/299.png
- Supplementary/datasets/3.png
- Supplementary/datasets/30.png
- Supplementary/datasets/300.png
- Supplementary/datasets/301.png
- Supplementary/datasets/302.png
- Supplementary/datasets/303.png
- Supplementary/datasets/304.png
- Supplementary/datasets/305.png
- Supplementary/datasets/306.png
- Supplementary/datasets/307.png
- Supplementary/datasets/308.png
- Supplementary/datasets/309.png
- Supplementary/datasets/31.png
- Supplementary/datasets/310.png
- Supplementary/datasets/311.png
- Supplementary/datasets/312.png
- Supplementary/datasets/313.png
- Supplementary/datasets/314.png
- Supplementary/datasets/315.png
- Supplementary/datasets/316.png
- Supplementary/datasets/317.png
- Supplementary/datasets/318.png
- Supplementary/datasets/319.png
- Supplementary/datasets/32.png
- Supplementary/datasets/320.png
- Supplementary/datasets/321.png
- Supplementary/datasets/322.png
- Supplementary/datasets/323.png
- Supplementary/datasets/324.png
- Supplementary/datasets/325.png
- Supplementary/datasets/326.png
- Supplementary/datasets/327.png
- Supplementary/datasets/328.png
- Supplementary/datasets/329.png
- Supplementary/datasets/33.png
- Supplementary/datasets/330.png
- Supplementary/datasets/331.png
- Supplementary/datasets/332.png
- Supplementary/datasets/333.png
- Supplementary/datasets/334.png
- Supplementary/datasets/335.png
- Supplementary/datasets/336.png
- Supplementary/datasets/337.png
- Supplementary/datasets/338.png
- Supplementary/datasets/339.png
- Supplementary/datasets/34.png
- Supplementary/datasets/340.png
- Supplementary/datasets/341.png
- Supplementary/datasets/342.png
- Supplementary/datasets/343.png
- Supplementary/datasets/344.png
- Supplementary/datasets/345.png
- Supplementary/datasets/346.png
- Supplementary/datasets/347.png
- Supplementary/datasets/348.png
- Supplementary/datasets/349.png
- Supplementary/datasets/35.png
- Supplementary/datasets/350.png
- Supplementary/datasets/351.png
- Supplementary/datasets/352.png
- Supplementary/datasets/353.png
- Supplementary/datasets/354.png
- Supplementary/datasets/355.png
- Supplementary/datasets/356.png
- Supplementary/datasets/357.png
- Supplementary/datasets/358.png
[truncated: 710 more entries]
